# Supplementary material for: Identification of conserved gene expression features between murine mammary carcinoma models and human breast tumors
Source: Genome Biol. 2007 May 10;8(5):R76. doi: 10.1186/gb-2007-8-5-r76 (PMC1929138; doi:10.1186/gb-2007-8-5-r76)
Supplement: Additional data file 1 — Mouse tumor and normal sample associated data including source, transgene and promoter information. [file gb-2007-8-5-r76-S1.xls]

## Sheet: Sheet1
Experiment	GEO Number	SlideName	Strain	Promoter	Transgene	Knockout	Allele Symbol	Treatment	Intrinsic Group	Source	Comments	URL
BALB_BRCA1het_p53het_IR_B1129_4_KOLLER	GSM69576	Agilent-886	BALB/cJ			BRCA1+/-, P53+/-	Trp53tm1Tyj	IR		Beverly Koller - UNC		http://www.informatics.jax.org/javawi2/servlet/WIFetch?page=alleleDetail&key=1448
BALB_BRCA1het_p53het_IR_B9964_6_KOLLER	GSM69577	Agilent-3420	BALB/cJ			BRCA1+/-, P53+/-	Trp53tm1Tyj	IR		Beverly Koller - UNC		http://www.informatics.jax.org/javawi2/servlet/WIFetch?page=alleleDetail&key=1448
BALB_BRCA1het_p53het_IR_B9965_1_KOLLER	GSM69578	Agilent-888	BALB/cJ			BRCA1+/-, P53+/-	Trp53tm1Tyj	IR		Beverly Koller - UNC		http://www.informatics.jax.org/javawi2/servlet/WIFetch?page=alleleDetail&key=1448
BALB_BRCA1het_p53het_IR_C0379_5_KOLLER	GSM69579	Agilent-3419	BALB/cJ			BRCA1+/-, P53+/-	Trp53tm1Tyj	IR		Beverly Koller - UNC		http://www.informatics.jax.org/javawi2/servlet/WIFetch?page=alleleDetail&key=1448
BALB_BRCA1het_p53het_IR_C0912_12_KOLLER	GSM80440	Agilent-785	BALB/cJ			BRCA1+/-, P53+/-	Trp53tm1Tyj	IR		Beverly Koller - UNC		http://www.informatics.jax.org/javawi2/servlet/WIFetch?page=alleleDetail&key=1448
BALB_BRCA1het_p53het_IR_C0912_13_KOLLER	GSM80438	Agilent-787	BALB/cJ			BRCA1+/-, P53+/-	Trp53tm1Tyj	IR		Beverly Koller - UNC		http://www.informatics.jax.org/javawi2/servlet/WIFetch?page=alleleDetail&key=1448
BALB_BRCA1het_p53het_IR_C0917_4_KOLLER	GSM80439	Agilent-786	BALB/cJ			BRCA1+/-, P53+/-	Trp53tm1Tyj	IR		Beverly Koller - UNC		http://www.informatics.jax.org/javawi2/servlet/WIFetch?page=alleleDetail&key=1448
BALB_p53het_IR_10915_7_KOLLER	GSM69580	Agilent-613	BALB/cJ			p53+/-	Brca1tm1Bhk/+ ; Trp53tm1Tyj/+	IR		Beverly Koller - UNC		http://www.informatics.jax.org/javawi2/servlet/WIFetch?page=alleleDetail&key=2154
BALB_p53het_IR_A1446_1_KOLLER_repeat	GSM69581	Agilent-022	BALB/cJ			p53+/-	Brca1tm1Bhk/+ ; Trp53tm1Tyj/+	IR		Beverly Koller - UNC		http://www.informatics.jax.org/javawi2/servlet/WIFetch?page=alleleDetail&key=2154
BALB_p53het_IR_A2989_7_KOLLER	GSM69582	Agilent-3898	BALB/cJ			p53+/-	Brca1tm1Bhk/+ ; Trp53tm1Tyj/+	IR		Beverly Koller - UNC		http://www.informatics.jax.org/javawi2/servlet/WIFetch?page=alleleDetail&key=2154
BALB_p53het_IR_A5824_7_KOLLER	GSM69583	Agilent-890	BALB/cJ			p53+/-	Brca1tm1Bhk/+ ; Trp53tm1Tyj/+	IR		Beverly Koller - UNC		http://www.informatics.jax.org/javawi2/servlet/WIFetch?page=alleleDetail&key=2154
BALB_p53het_IR_C0323_4_KOLLER	GSM80441	Agilent-784	BALB/cJ			p53+/-	Brca1tm1Bhk/+ ; Trp53tm1Tyj/+	IR		Beverly Koller - UNC		http://www.informatics.jax.org/javawi2/servlet/WIFetch?page=alleleDetail&key=2154
BALB_p53het_IR_C1301_1_KOLLER	GSM80442	Agilent-782	BALB/cJ			p53+/-	Brca1tm1Bhk/+ ; Trp53tm1Tyj/+	IR		Beverly Koller - UNC		http://www.informatics.jax.org/javawi2/servlet/WIFetch?page=alleleDetail&key=2154
BALB_p53het_IR_C1301_4_KOLLER	GSM80456	Agilent-237	BALB/cJ			p53+/-	Brca1tm1Bhk/+ ; Trp53tm1Tyj/+	IR	Group 15	Beverly Koller - UNC		http://www.informatics.jax.org/javawi2/servlet/WIFetch?page=alleleDetail&key=2154
BALB_TgWAPT121_KS555	GSM69584	Agilent-666	BALB/cJ	Wap	T121		BALB/cJ-Tg(WAPT121)66Tvd			Terry Van Dyke - UNC		http://dx.doi.org/10.1371/journal.pbio.0020022
BALB_TgWAPT121_KS556	GSM69585	Agilent-665	BALB/cJ	Wap	T121		BALB/cJ-Tg(WAPT121)66Tvd			Terry Van Dyke - UNC		http://dx.doi.org/10.1371/journal.pbio.0020022
BALBc_NORMAL_MAMMARYGLAND_100989_SIMIN	GSM69568	Agilent-023	BALB/cJ						Group 12	Terry Van Dyke - UNC		http://www.informatics.jax.org/external/festing/mouse/docs/BALB.shtml
BALBc_NORMAL_MAMMARYGLAND_100990_SIMIN	GSM69572	Agilent-026	BALB/cJ						Group 13	Terry Van Dyke - UNC		http://www.informatics.jax.org/external/festing/mouse/docs/BALB.shtml
BALBc_NORMAL_MAMMARYGLAND_100991_SIMIN	GSM69573	Agilent-025	BALB/cJ						Group 13	Terry Van Dyke - UNC		http://www.informatics.jax.org/external/festing/mouse/docs/BALB.shtml
BALBc_NORMAL_MAMMARYGLAND_100992_SIMIN	GSM69574	Agilent-2610	BALB/cJ						Group 12	Terry Van Dyke - UNC		http://www.informatics.jax.org/external/festing/mouse/docs/BALB.shtml
BALBc_NORMAL_MAMMARYGLAND_100993_SIMIN	GSM69575	Agilent-040	BALB/cJ						Group 13	Terry Van Dyke - UNC		http://www.informatics.jax.org/external/festing/mouse/docs/BALB.shtml
BDF1_TgWAPT121_KS580_Spindle&Angiogenesis	GSM69587	Agilent-667	B6D2F1	Wap	T121		B6D2F1-Tg(WAPT121)66Tvd			Terry Van Dyke - UNC		http://dx.doi.org/10.1371/journal.pbio.0020022
BDF1_TgWapT121_KS643_Solid	GSM69588	Agilent-7975	B6D2F1	Wap	T121		B6D2F1-Tg(WAPT121)66Tvd		Group 7	Terry Van Dyke - UNC		http://dx.doi.org/10.1371/journal.pbio.0020022
BDF1_TgWAPT121_KS644_Solid+Gland	GSM69589	Agilent-7976	B6D2F1	Wap	T121		B6D2F1-Tg(WAPT121)66Tvd		Group 7	Terry Van Dyke - UNC		http://dx.doi.org/10.1371/journal.pbio.0020022
BDF1_TgWAPT121p53het_KS581_Solid	GSM69586	Agilent-668	B6D2F1	Wap	T121		B6D2F1-Tg(WAPT121)66Tvd			Terry Van Dyke - UNC		http://dx.doi.org/10.1371/journal.pbio.0020022
BDF1_WAP_T121_KS150_SIMIN	GSM80449	Agilent-739	B6D2F1	Wap	T121		B6D2F1-Tg(WAPT121)66Tvd			Terry Van Dyke - UNC		http://dx.doi.org/10.1371/journal.pbio.0020022
C57BL_6J_Wap_Tag_CA_213A_CHURCHILL	GSM80434	Agilent-838	C57BL/6	Wap	Tag		Tg(WapTAg)1Knw		Group 8	Gary Churchill - JAX		http://www.informatics.jax.org/searches/accession_report.cgi?id=MGI:3040314
C57BL_6J_Wap_Tag_CA_215A_CHURCHILL	GSM80433	Agilent-839	C57BL/6	Wap	Tag		Tg(WapTAg)1Knw			Gary Churchill - JAX		http://www.informatics.jax.org/searches/accession_report.cgi?id=MGI:3040314
C57BL_6J_Wap_Tag_CA_224A_CHURCHILL	GSM80431	Agilent-885	C57BL/6	Wap	Tag		Tg(WapTAg)1Knw		Group 8	Gary Churchill - JAX		http://www.informatics.jax.org/searches/accession_report.cgi?id=MGI:3040314
C57BL_6J_Wap_Tag_CA_226A_CHURCHILL	GSM80455	Agilent-244	C57BL/6	Wap	Tag		Tg(WapTAg)1Knw		Group 8	Gary Churchill - JAX		http://www.informatics.jax.org/searches/accession_report.cgi?id=MGI:3040314
C57BL_6J_Wap_Tag_CA_226B_CHURCHILL	GSM80457	Agilent-205	C57BL/6	Wap	Tag		Tg(WapTAg)1Knw		Group 8	Gary Churchill - JAX		http://www.informatics.jax.org/searches/accession_report.cgi?id=MGI:3040314
C57Bl6_MMTV_Cre_BRCA1CoCo_p53het_100a_FURTH	GSM80448	Agilent-741	C57BL/6	MMTV	Cre	BRCA1 Co/Co, p53+/-	Brca1tm1Cxd/Brca1tm2Cxd;Trp53tm1Brd/Trp53+;Tg(MMTV-cre)4Mam/0			Priscilla Furth - Georgetown		http://www.informatics.jax.org/javawi2/servlet/WIFetch?page=alleleDetail&key=3144
C57Bl6_MMTV_Cre_BRCA1CoCo_p53het_106c1_FURTH	GSM80435	Agilent-794	C57BL/6	MMTV	Cre	BRCA1 Co/Co, p53+/-	Brca1tm1Cxd/Brca1tm2Cxd;Trp53tm1Brd/Trp53+;Tg(MMTV-cre)4Mam/0			Priscilla Furth - Georgetown		http://www.informatics.jax.org/javawi2/servlet/WIFetch?page=alleleDetail&key=3144
C57Bl6_MMTV_Cre_BRCA1CoCo_p53het_108b_FURTH	GSM80430	Agilent-900	C57BL/6	MMTV	Cre	BRCA1 Co/Co, p53+/-	Brca1tm1Cxd/Brca1tm2Cxd;Trp53tm1Brd/Trp53+;Tg(MMTV-cre)4Mam/0		Group 15	Priscilla Furth - Georgetown		http://www.informatics.jax.org/javawi2/servlet/WIFetch?page=alleleDetail&key=3144
C57Bl6_MMTV_Cre_BRCA1CoCo_p53het_113a_FURTH	GSM80447	Agilent-742	C57BL/6	MMTV	Cre	BRCA1 Co/Co, p53+/-	Brca1tm1Cxd/Brca1tm2Cxd;Trp53tm1Brd/Trp53+;Tg(MMTV-cre)4Mam/0			Priscilla Furth - Georgetown		http://www.informatics.jax.org/javawi2/servlet/WIFetch?page=alleleDetail&key=3144
C57Bl6_MMTV_Cre_BRCA1CoCo_p53het_129_FURTH	GSM80443	Agilent-760	C57BL/6	MMTV	Cre	BRCA1 Co/Co, p53+/-	Brca1tm1Cxd/Brca1tm2Cxd;Trp53tm1Brd/Trp53+;Tg(MMTV-cre)4Mam/0			Priscilla Furth - Georgetown		http://www.informatics.jax.org/javawi2/servlet/WIFetch?page=alleleDetail&key=3144
C57Bl6_MMTV_Cre_BRCA1CoCo_p53het_145a2_FURTH	GSM80445	Agilent-754	C57BL/6	MMTV	Cre	BRCA1 Co/Co, p53+/-	Brca1tm1Cxd/Brca1tm2Cxd;Trp53tm1Brd/Trp53+;Tg(MMTV-cre)4Mam/0			Priscilla Furth - Georgetown		http://www.informatics.jax.org/javawi2/servlet/WIFetch?page=alleleDetail&key=3144
C57Bl6_MMTV_Cre_BRCA1CoCo_p53het_172d_FURTH	GSM80444	Agilent-755	C57BL/6	MMTV	Cre	BRCA1 Co/Co, p53+/-	Brca1tm1Cxd/Brca1tm2Cxd;Trp53tm1Brd/Trp53+;Tg(MMTV-cre)4Mam/0			Priscilla Furth - Georgetown		http://www.informatics.jax.org/javawi2/servlet/WIFetch?page=alleleDetail&key=3144
C57Bl6_MMTV_Cre_BRCA1CoCo_p53het_88a2_FURTH	GSM80437	Agilent-792	C57BL/6	MMTV	Cre	BRCA1 Co/Co, p53+/-	Brca1tm1Cxd/Brca1tm2Cxd;Trp53tm1Brd/Trp53+;Tg(MMTV-cre)4Mam/0		Group 15	Priscilla Furth - Georgetown		http://www.informatics.jax.org/javawi2/servlet/WIFetch?page=alleleDetail&key=3144
C57Bl6_MMTV_Cre_BRCA1CoCo_p53het_88c1_FURTH	GSM80436	Agilent-793	C57BL/6	MMTV	Cre	BRCA1 Co/Co, p53+/-	Brca1tm1Cxd/Brca1tm2Cxd;Trp53tm1Brd/Trp53+;Tg(MMTV-cre)4Mam/0			Priscilla Furth - Georgetown		http://www.informatics.jax.org/javawi2/servlet/WIFetch?page=alleleDetail&key=3144
C57Bl6_MMTV_Cre_BRCA1CoCo_p53het_96b_FURTH	GSM80446	Agilent-752	C57BL/6	MMTV	Cre	BRCA1 Co/Co, p53+/-	Brca1tm1Cxd/Brca1tm2Cxd;Trp53tm1Brd/Trp53+;Tg(MMTV-cre)4Mam/0			Priscilla Furth - Georgetown		http://www.informatics.jax.org/javawi2/servlet/WIFetch?page=alleleDetail&key=3144
FVB_C3(1)_Tag_#72_GREEN	GSM69590	Agilent498	FVB	C3(1)	Tag		Tg(C3-1-TAg)cJeg		Group 14	Jeffrey Green - NCI		http://www.informatics.jax.org/javawi2/servlet/WIFetch?page=alleleDetail&key=28466
FVB_C3(1)_Tag_#74_GREEN	GSM69591	Agilent485	FVB	C3(1)	Tag		Tg(C3-1-TAg)cJeg		Group 14	Jeffrey Green - NCI		http://www.informatics.jax.org/javawi2/servlet/WIFetch?page=alleleDetail&key=28466
FVB_C3(1)_Tag_#76_GREEN	GSM69592	Agilent-389	FVB	C3(1)	Tag		Tg(C3-1-TAg)cJeg			Jeffrey Green - NCI		http://www.informatics.jax.org/javawi2/servlet/WIFetch?page=alleleDetail&key=28466
FVB_C3(1)_Tag_#84_GREEN	GSM69593	Agilent496	FVB	C3(1)	Tag		Tg(C3-1-TAg)cJeg			Jeffrey Green - NCI		http://www.informatics.jax.org/javawi2/servlet/WIFetch?page=alleleDetail&key=28466
FVB_C3(1)_Tag_#86_GREEN	GSM69594	Agilent497	FVB	C3(1)	Tag		Tg(C3-1-TAg)cJeg			Jeffrey Green - NCI		http://www.informatics.jax.org/javawi2/servlet/WIFetch?page=alleleDetail&key=28466
FVB_C3(1)_Tag_E29_1A_614_BROWN	GSM69595	Agilent-2611	FVB	C3(1)	Tag		Tg(C3-1-TAg)cJeg			Powel Brown - Baylor		http://www.informatics.jax.org/javawi2/servlet/WIFetch?page=alleleDetail&key=28466
FVB_C3(1)_Tag_E29_2A_632_BROWN	GSM69596	Agilent-024	FVB	C3(1)	Tag		Tg(C3-1-TAg)cJeg			Powel Brown - Baylor		http://www.informatics.jax.org/javawi2/servlet/WIFetch?page=alleleDetail&key=28466
FVB_C3(1)_Tag_E29_5A_645_BROWN	GSM69597	Agilent-037	FVB	C3(1)	Tag		Tg(C3-1-TAg)cJeg			Powel Brown - Baylor		http://www.informatics.jax.org/javawi2/servlet/WIFetch?page=alleleDetail&key=28466
FVB_DMBA_1_Adeno_GLAZER_repeat	GSM69601	Agilent-429	FVB					MPA/DMBA		Robert Glazer - Georgetown		http://dx.doi.org/10.1002/mc.20119
FVB_DMBA_11_Spindle_GLAZER	GSM69598	Agilent-880	FVB					MPA/DMBA	Group 15	Robert Glazer - Georgetown		http://dx.doi.org/10.1002/mc.20119
FVB_DMBA_12_Spindle_GLAZER	GSM69599	Agilent-893	FVB					MPA/DMBA	Group 15	Robert Glazer - Georgetown		http://dx.doi.org/10.1002/mc.20119
FVB_DMBA_13_Spindle_GLAZER	GSM69600	Agilent-894	FVB					MPA/DMBA	Group 15	Robert Glazer - Georgetown		http://dx.doi.org/10.1002/mc.20119
FVB_DMBA_2_Adeno_GLAZER	GSM69602	AgMouse645	FVB					MPA/DMBA		Robert Glazer - Georgetown		http://dx.doi.org/10.1002/mc.20119
FVB_DMBA_3_Adeno_GLAZER_repeat	GSM69603	Agilent-972	FVB					MPA/DMBA		Robert Glazer - Georgetown		http://dx.doi.org/10.1002/mc.20119
FVB_DMBA_4_Adeno_GLAZER	GSM69604	Agilent-644	FVB					MPA/DMBA		Robert Glazer - Georgetown		http://dx.doi.org/10.1002/mc.20119
FVB_DMBA_5_Squa_GLAZER	GSM69605	Agilent-876	FVB					MPA/DMBA	Group 16	Robert Glazer - Georgetown		http://dx.doi.org/10.1002/mc.20119
FVB_DMBA_6_Squa_GLAZER	GSM69606	Agilent-877	FVB					MPA/DMBA	Group 16	Robert Glazer - Georgetown		http://dx.doi.org/10.1002/mc.20119
FVB_DMBA_8_Squa_GLAZER	GSM69607	Agilent-878	FVB					MPA/DMBA		Robert Glazer - Georgetown		http://dx.doi.org/10.1002/mc.20119
FVB_DMBA_9_AdenoSqua_GLAZER	GSM69608	Agilent-879	FVB					MPA/DMBA		Robert Glazer - Georgetown		http://dx.doi.org/10.1002/mc.20119
FVB_DMBA_9_AdenoSqua_GLAZER_repeat	GSM69609	Agilent-018	FVB					MPA/DMBA		Robert Glazer - Georgetown	Technical Replicate	http://dx.doi.org/10.1002/mc.20119
FVB_MMTV_Neu_#404_GREEN	GSM69610	Agilent495	FVB	MMTV	Neu		Tg(MMTVneu)202Mul			Jeffrey Green - NCI		http://www.informatics.jax.org/javawi2/servlet/WIFetch?page=alleleDetail&key=3083
FVB_MMTV_Neu_69331_USARY	GSM80450	Agilent-473	FVB	MMTV	Neu		Tg(MMTVneu)202Mul		Group 2	Charles Perou - UNC		http://www.informatics.jax.org/javawi2/servlet/WIFetch?page=alleleDetail&key=3083
FVB_MMTV_Neu_7-6-99_GREEN	GSM69611	Agilent486	FVB	MMTV	Neu		Tg(MMTVneu)202Mul		Group 2	Jeffrey Green - NCI		http://www.informatics.jax.org/javawi2/servlet/WIFetch?page=alleleDetail&key=3083
FVB_MMTV_Neu_8-2-99_GREEN	GSM69612	Agilent487	FVB	MMTV	Neu		Tg(MMTVneu)202Mul		Group 2	Jeffrey Green - NCI		http://www.informatics.jax.org/javawi2/servlet/WIFetch?page=alleleDetail&key=3083
FVB_MMTV_Neu_CA01_416A_CHURCHILL	GSM69613	Agilent-823	FVB	MMTV	Neu		Tg(MMTVneu)202Mul		Group 2	Gary Churchill - JAX		http://www.informatics.jax.org/javawi2/servlet/WIFetch?page=alleleDetail&key=3083
FVB_MMTV_Neu_CA01_416C_repeat_CHURCHILL	GSM69614	Agilent-3895	FVB	MMTV	Neu		Tg(MMTVneu)202Mul		Group 2	Gary Churchill - JAX		http://www.informatics.jax.org/javawi2/servlet/WIFetch?page=alleleDetail&key=3083
FVB_MMTV_Neu_CA01_431A_CHURCHILL	GSM69615	Agilent-979	FVB	MMTV	Neu		Tg(MMTVneu)202Mul			Gary Churchill - JAX		http://www.informatics.jax.org/javawi2/servlet/WIFetch?page=alleleDetail&key=3083
FVB_MMTV_Neu_CA01_432A_CHURCHILL	GSM69616	Agilent-978	FVB	MMTV	Neu		Tg(MMTVneu)202Mul		Group 2	Gary Churchill - JAX		http://www.informatics.jax.org/javawi2/servlet/WIFetch?page=alleleDetail&key=3083
FVB_MMTV_Neu_CA05_861A_CHURCHILL	GSM80426	Agilent-941	FVB	MMTV	Neu		Tg(MMTVneu)202Mul		Group 2	Gary Churchill - JAX		http://www.informatics.jax.org/javawi2/servlet/WIFetch?page=alleleDetail&key=3083
FVB_MMTV_Neu_CA05_875A_CHURCHILL	GSM80427	Agilent-940	FVB	MMTV	Neu		Tg(MMTVneu)202Mul		Group 2	Gary Churchill - JAX		http://www.informatics.jax.org/javawi2/servlet/WIFetch?page=alleleDetail&key=3083
FVB_MMTV_PYVT_'31_SIMIN	GSM69617	Agilent-553	FVB	MMTV	PyMT		Tg(MMTV-PyVT)634Mul		Group 1	Terry Van Dyke - UNC		http://www.informatics.jax.org/javawi2/servlet/WIFetch?page=alleleDetail&key=25443
FVB_MMTV_PYVT_430_Usary	GSM80425	Mm-430-421-Tumor	FVB	MMTV	PyMT		Tg(MMTV-PyVT)634Mul			Charles Perou - UNC		http://www.informatics.jax.org/javawi2/servlet/WIFetch?page=alleleDetail&key=25443
FVB_MMTV_PYVT_575_Usary	GSM80424	Mm-575-423-Tumor	FVB	MMTV	PyMT		Tg(MMTV-PyVT)634Mul			Charles Perou - UNC		http://www.informatics.jax.org/javawi2/servlet/WIFetch?page=alleleDetail&key=25443
FVB_MMTV_PYVT_'89_SIMIN	GSM69618	Agilent-555	FVB	MMTV	PyMT		Tg(MMTV-PyVT)634Mul		Group 1	Terry Van Dyke - UNC		http://www.informatics.jax.org/javawi2/servlet/WIFetch?page=alleleDetail&key=25443
FVB_MMTV_PYVT_'91#2_SIMIN	GSM69619	Agilent-554	FVB	MMTV	PyMT		Tg(MMTV-PyVT)634Mul		Group 1	Terry Van Dyke - UNC		http://www.informatics.jax.org/javawi2/servlet/WIFetch?page=alleleDetail&key=25443
FVB_MMTV_PYVT_'91#3_SIMIN	GSM69620	Agilent-552	FVB	MMTV	PyMT		Tg(MMTV-PyVT)634Mul		Group 1	Terry Van Dyke - UNC		http://www.informatics.jax.org/javawi2/servlet/WIFetch?page=alleleDetail&key=25443
FVB_MMTV_PYVT_'91_SIMIN	GSM69621	Agilent-556	FVB	MMTV	PyMT		Tg(MMTV-PyVT)634Mul			Terry Van Dyke - UNC		http://www.informatics.jax.org/javawi2/servlet/WIFetch?page=alleleDetail&key=25443
FVB_MMTV_Wnt1_CA02_467A_CHURCHILL	GSM69622	Agilent-3897	FVB	MMTV	Wnt1		Tg(Wnt1)1Hev			Gary Churchill - JAX		http://www.informatics.jax.org/javawi2/servlet/WIFetch?page=alleleDetail&key=2837
FVB_MMTV_Wnt1_CA02_478A_CHURCHILL	GSM69623	Agilent-3896	FVB	MMTV	Wnt1		Tg(Wnt1)1Hev		Group 9	Gary Churchill - JAX		http://www.informatics.jax.org/javawi2/servlet/WIFetch?page=alleleDetail&key=2837
FVB_MMTV_Wnt1_CA02_486A_CHURCHILL	GSM69624	Agilent-951	FVB	MMTV	Wnt1		Tg(Wnt1)1Hev			Gary Churchill - JAX		http://www.informatics.jax.org/javawi2/servlet/WIFetch?page=alleleDetail&key=2837
FVB_MMTV_Wnt1_CA02_493A_CHURCHILL	GSM69625	Agilent-416	FVB	MMTV	Wnt1		Tg(Wnt1)1Hev		Group 9	Gary Churchill - JAX		http://www.informatics.jax.org/javawi2/servlet/WIFetch?page=alleleDetail&key=2837
FVB_MMTV_Wnt1_CA02_506A_CHURCHILL	GSM69626	Agilent-432	FVB	MMTV	Wnt1		Tg(Wnt1)1Hev		Group 10	Gary Churchill - JAX		http://www.informatics.jax.org/javawi2/servlet/WIFetch?page=alleleDetail&key=2837
FVB_MMTV_Wnt1_CA02_570A_CHURCHILL	GSM69627	Agilent-419	FVB	MMTV	Wnt1		Tg(Wnt1)1Hev			Gary Churchill - JAX		http://www.informatics.jax.org/javawi2/servlet/WIFetch?page=alleleDetail&key=2837
FVB_MMTV_Wnt1_CA02_570B_CHURCHILL	GSM69628	Agilent-420	FVB	MMTV	Wnt1		Tg(Wnt1)1Hev			Gary Churchill - JAX		http://www.informatics.jax.org/javawi2/servlet/WIFetch?page=alleleDetail&key=2837
FVB_MMTV_Wnt1_CA03_587A_CHURCHILL	GSM69629	Agilent-426	FVB	MMTV	Wnt1		Tg(Wnt1)1Hev			Gary Churchill - JAX		http://www.informatics.jax.org/javawi2/servlet/WIFetch?page=alleleDetail&key=2837
FVB_MMTV_Wnt1_CA03_634A_CHURCHILL	GSM69630	Agilent-417	FVB	MMTV	Wnt1		Tg(Wnt1)1Hev			Gary Churchill - JAX		http://www.informatics.jax.org/javawi2/servlet/WIFetch?page=alleleDetail&key=2837
FVB_MMTV_Wnt1_CA04_676A_CHURCHILL	GSM80429	Agilent-937	FVB	MMTV	Wnt1		Tg(Wnt1)1Hev			Gary Churchill - JAX		http://www.informatics.jax.org/javawi2/servlet/WIFetch?page=alleleDetail&key=2837
FVB_MMTV_Wnt1_CA04_683A_CHURCHILL	GSM80454	Agilent-2641	FVB	MMTV	Wnt1		Tg(Wnt1)1Hev			Gary Churchill - JAX		http://www.informatics.jax.org/javawi2/servlet/WIFetch?page=alleleDetail&key=2837
FVB_NJ_NORMAL_MAMMARYGLAND_CA02_450A	GSM69631	Agilent-827	FVB						Group 13	Gary Churchill - JAX
FVB_NJ_NORMAL_MAMMARYGLAND_CA02_489A	GSM69632	Agilent-976	FVB						Group 13	Gary Churchill - JAX
FVB_NJ_NORMAL_MAMMARYGLAND_CA04_677A	GSM69633	Agilent-424	FVB						Group 13	Gary Churchill - JAX
FVB_NJ_NORMAL_MAMMARYGLAND_CA04_678A	GSM69634	Agilent-425	FVB						Group 13	Gary Churchill - JAX
FVB_NJ_NORMAL_MAMMARYGLAND_CA04_679A	GSM69635	Agilent-3418	FVB						Group 13	Gary Churchill - JAX
FVB_Wap_Int3_CA01_426A_CHURCHILL_repeat	GSM69636	Agilent-020	FVB	Wap	Int3		Tg(WapNotch4)10Rnc			Gary Churchill - JAX		http://www.informatics.jax.org/javawi2/servlet/WIFetch?page=alleleDetail&key=3082
FVB_Wap_Int3_CA01_433A_CHURCHILL	GSM69637	Agilent-973	FVB	Wap	Int3		Tg(WapNotch4)10Rnc			Gary Churchill - JAX	Technical Replicate	http://www.informatics.jax.org/javawi2/servlet/WIFetch?page=alleleDetail&key=3082
FVB_Wap_Int3_CA01_433A_dup_CHURCHILL	GSM69639	Agilent-443	FVB	Wap	Int3		Tg(WapNotch4)10Rnc			Gary Churchill - JAX	Technical Replicate	http://www.informatics.jax.org/javawi2/servlet/WIFetch?page=alleleDetail&key=3082
FVB_Wap_Int3_CA01_433A_dup2_CHURCHILL	GSM69638	Agilent-974	FVB	Wap	Int3		Tg(WapNotch4)10Rnc		Group 11	Gary Churchill - JAX		http://www.informatics.jax.org/javawi2/servlet/WIFetch?page=alleleDetail&key=3082
FVB_Wap_Int3_CA01_434A_CHURCHILL	GSM69640	Agilent-418	FVB	Wap	Int3		Tg(WapNotch4)10Rnc		Group 11	Gary Churchill - JAX		http://www.informatics.jax.org/javawi2/servlet/WIFetch?page=alleleDetail&key=3082
FVB_Wap_Int3_CA01_434B_CHURCHILL_repeat	GSM69641	Agilent-019	FVB	Wap	Int3		Tg(WapNotch4)10Rnc		Group 11	Gary Churchill - JAX		http://www.informatics.jax.org/javawi2/servlet/WIFetch?page=alleleDetail&key=3082
FVB_Wap_Int3_CA02_437A_CHURCHILL	GSM69642	Agilent-442	FVB	Wap	Int3		Tg(WapNotch4)10Rnc		Group 11	Gary Churchill - JAX		http://www.informatics.jax.org/javawi2/servlet/WIFetch?page=alleleDetail&key=3082
FVB_Wap_Int3_CA02_566A_CHURCHILL	GSM69643	Agilent-433	FVB	Wap	Int3		Tg(WapNotch4)10Rnc			Gary Churchill - JAX		http://www.informatics.jax.org/javawi2/servlet/WIFetch?page=alleleDetail&key=3082
FVB_Wap_Int3_CA02_575A_CHURCHILL	GSM69644	Agilent-415	FVB	Wap	Int3		Tg(WapNotch4)10Rnc		Group 10	Gary Churchill - JAX		http://www.informatics.jax.org/javawi2/servlet/WIFetch?page=alleleDetail&key=3082
FVB_Wap_Myc_CA02_540A_CHURCHILL	GSM69645	Agilent-825	FVB	Wap	Myc		Tg(WapMyc)212Bri		Group 5	Gary Churchill - JAX		http://www.informatics.jax.org/javawi2/servlet/WIFetch?page=alleleDetail&key=33271
FVB_Wap_Myc_CA02_540B_spindloid_CHURCHILL	GSM69646	Agilent-980	FVB	Wap	Myc		Tg(WapMyc)212Bri			Gary Churchill - JAX		http://www.informatics.jax.org/javawi2/servlet/WIFetch?page=alleleDetail&key=33271
FVB_Wap_Myc_CA02_540B_spindloid_dup_CHURCHILL	GSM69647	Agilent-983	FVB	Wap	Myc		Tg(WapMyc)212Bri			Gary Churchill - JAX	Technical Replicate	http://www.informatics.jax.org/javawi2/servlet/WIFetch?page=alleleDetail&key=33271
FVB_Wap_Myc_CA02_544A_dup_CHURCHILL	GSM69648	Agilent-953	FVB	Wap	Myc		Tg(WapMyc)212Bri		Group 4	Gary Churchill - JAX		http://www.informatics.jax.org/javawi2/servlet/WIFetch?page=alleleDetail&key=33271
FVB_Wap_Myc_CA02_545A_CHURCHILL	GSM69649	Agilent-975	FVB	Wap	Myc		Tg(WapMyc)212Bri		Group 5	Gary Churchill - JAX		http://www.informatics.jax.org/javawi2/servlet/WIFetch?page=alleleDetail&key=33271
FVB_Wap_Myc_CA02_548A_CHURCHILL	GSM69650	Agilent-977	FVB	Wap	Myc		Tg(WapMyc)212Bri		Group 5	Gary Churchill - JAX		http://www.informatics.jax.org/javawi2/servlet/WIFetch?page=alleleDetail&key=33271
FVB_Wap_Myc_CA02_549A_CHURCHILL	GSM69651	Agilent-780(050)	FVB	Wap	Myc		Tg(WapMyc)212Bri		Group 5	Gary Churchill - JAX		http://www.informatics.jax.org/javawi2/servlet/WIFetch?page=alleleDetail&key=33271
FVB_Wap_Myc_CA02_550A_spindloid_CHURCHILL	GSM69652	Agilent-952	FVB	Wap	Myc		Tg(WapMyc)212Bri			Gary Churchill - JAX		http://www.informatics.jax.org/javawi2/servlet/WIFetch?page=alleleDetail&key=33271
FVB_Wap_Myc_CA02_567C_CHURCHILL	GSM69653	Agilent-414	FVB	Wap	Myc		Tg(WapMyc)212Bri		Group 5	Gary Churchill - JAX		http://www.informatics.jax.org/javawi2/servlet/WIFetch?page=alleleDetail&key=33271
FVB_Wap_Myc_CA02_569A_CHURCHILL	GSM69654	Agilent-049	FVB	Wap	Myc		Tg(WapMyc)212Bri		Group 4	Gary Churchill - JAX		http://www.informatics.jax.org/javawi2/servlet/WIFetch?page=alleleDetail&key=33271
FVB_Wap_Myc_CA02_579C_CHURCHILL	GSM69655	Agilent-981	FVB	Wap	Myc		Tg(WapMyc)212Bri		Group 5	Gary Churchill - JAX		http://www.informatics.jax.org/javawi2/servlet/WIFetch?page=alleleDetail&key=33271
FVB_Wap_Myc_CA02_579F_CHURCHILL	GSM69656	Agilent-982	FVB	Wap	Myc		Tg(WapMyc)212Bri		Group 5	Gary Churchill - JAX		http://www.informatics.jax.org/javawi2/servlet/WIFetch?page=alleleDetail&key=33271
FVB_Wap_Myc_CA05_867A_CHURCHILL	GSM80432	Agilent-867	FVB	Wap	Myc		Tg(WapMyc)212Bri		Group 3	Gary Churchill - JAX		http://www.informatics.jax.org/javawi2/servlet/WIFetch?page=alleleDetail&key=33271
FVB_Wap_Myc_CA05_869A_CHURCHILL	GSM80428	Agilent-939	FVB	Wap	Myc		Tg(WapMyc)212Bri		Group 3	Gary Churchill - JAX		http://www.informatics.jax.org/javawi2/servlet/WIFetch?page=alleleDetail&key=33271
PB_p53null_1634R	GSM80458	Agilent-042	BALB/c			p53-/- transplant	Trp53tm1Tyj/Trp53tm1Tyj			Powel Brown - Baylor		http://www.ncbi.nlm.nih.gov/entrez/query.fcgi?cmd=Retrieve&db=pubmed&dopt=Abstract&list_uids=10713689&query_hl=11
PB_p53null_2657R	GSM80453	Agilent-469	BALB/c			p53-/- transplant	Trp53tm1Tyj/Trp53tm1Tyj		Group 15	Powel Brown - Baylor		http://www.ncbi.nlm.nih.gov/entrez/query.fcgi?cmd=Retrieve&db=pubmed&dopt=Abstract&list_uids=10713689&query_hl=11
PB_p53null_3939R	GSM80452	Agilent-470	BALB/c			p53-/- transplant	Trp53tm1Tyj/Trp53tm1Tyj		Group 6	Powel Brown - Baylor		http://www.ncbi.nlm.nih.gov/entrez/query.fcgi?cmd=Retrieve&db=pubmed&dopt=Abstract&list_uids=10713689&query_hl=11
PB_p53null_3941R	GSM80451	Agilent-471	BALB/c			p53-/- transplant	Trp53tm1Tyj/Trp53tm1Tyj		Group 6	Powel Brown - Baylor		http://www.ncbi.nlm.nih.gov/entrez/query.fcgi?cmd=Retrieve&db=pubmed&dopt=Abstract&list_uids=10713689&query_hl=11
PB_p53null_4304R	GSM80459	Agilent-041	BALB/c			p53-/- transplant	Trp53tm1Tyj/Trp53tm1Tyj		Group 6	Powel Brown - Baylor		http://www.ncbi.nlm.nih.gov/entrez/query.fcgi?cmd=Retrieve&db=pubmed&dopt=Abstract&list_uids=10713689&query_hl=11
